# Supplementary material for: Quantifying the burden of vampire bat rabies in Peruvian livestock
Source: PLoS Negl Trop Dis. 2017 Dec 21;11(12):e0006105. doi: 10.1371/journal.pntd.0006105 (PMC5739383; doi:10.1371/journal.pntd.0006105)
Supplement: S1 Table — This table includes farmers’ responses and additional information analysed in this study. (XLSX) [file pntd.0006105.s001.xlsx]

## Sheet: Sheet1
SURVEY ID	REGION	GENERO	DISTRITO	distance_office	Report_death_cow_SENASA	Rabies_in_commmunity	Know_SENASA	Seen_rabies_last_year	SENASA_comes_if_called	Number_cows	Vaccinate_against_rabies	Vaccinate_against_Clostridium	vaccine_efficiency	Age	Secundary_activity	School	High_School	University	Public_Health	Land_size	TV	cel	bike	car	rent_land	dependency_ratio	farmer_association	Carbunco_in community	FMD_in Community	Know_reabies	Knows_vet
1	APURIMAC	H	COCHARCAS	37.7575	1	1	1	1	1	3	1	1	R	65	0	0	0	0	0	1	1	1	0	0	0	0	0	1	1	1	1
2	APURIMAC	H	PACUCHA	28.558	1	0	1	0	1	3	1	1	M	48	0	1	0	0	1	0.25	0	1	0	0	1	0.4	0	1	0	1	1
3	CUSCO	H	MOLLEPATA	12.9919	0	1	1	0	1	9	1	0	M	63	0	0	0	0	0	2	1	1	0	0	1	0	0	1	1	1	1
4	APURIMAC	H	PACUCHA	13.3601	1	1	1	0	1	9	1	1	M	63	1	1	1	1	0	1	1	1	0	0	0	0	0	1	1	1	1
5	APURIMAC	M	ANCO_HUALLO	36.1688	1	0	1	0	1	9	1	1	M	61	0	0	0	0	1	0.25	1	1	0	0	1	0	0	1	0	1	1
6	AYACUCHO	M	TAMBO	39.3337	1	1	1	0	0	2	1	1	M	36	0	0	0	0	0	0.25	1	1	0	0	1	1	0	1	1	1	0
7	APURIMAC	H	ANTABAMBA	92.2608	0	0	1	0	1	12	0	1	R	59	0	1	1	1	0	0.25	1	1	0	0	0	1	1	1	1	0	0
8	APURIMAC	M	HUANCARAMA	26.0285	1	0	1	0	1	6	1	1	M	34	0	1	1	0	1	0.25	1	1	0	1	1	3	1	1	0	1	1
9	APURIMAC	M	TAMBURCO	3.13468	0	0	1	0	1	4	1	1	M	60	0	1	0	0	1	0.25	0	1	0	0	1	0	0	0	0	1	1
10	APURIMAC	H	ANCO_HUALLO	36.1688	1	1	1	0	1	7	1	1	R	63	0	0	0	0	0	1	1	1	0	0	0	0.1	0	1	1	1	1
11	APURIMAC	H	HUANCARAMA	26.0285	1	0	1	0	1	12	1	1	M	67	0	0	0	0	0	0.25	0	0	0	0	1	0	0	1	0	1	1
12	APURIMAC	M	CHALHUANCA	97.6457	0	0	1	0	1	61	0	1	M	52	1	1	1	0	0	0.5	1	1	0	0	0	0	0	1	1	1	1
13	APURIMAC	M	SAN_JUAN_DE_CHACÑA	58.2638	0	0	0	0	0	14	1	1	M	49	0	1	0	0	0	0.25	1	1	0	0	0	0	0	1	0	1	1
14	APURIMAC	M	COCHARCAS	44.2504	0	1	1	0	1	15	1	1	R	65	0	0	0	0	0	1	1	1	0	0	0	0	0	0	0	1	0
15	APURIMAC	M	HUANCARAMA	18.4106	1	0	1	0	1	11	0	0	R	44	0	1	0	0	1	0.25	1	1	0	0	1	0.666667	0	0	0	0	1
16	APURIMAC	M	RANRACAMCHA	28.7742	1	0	1	0	1	4	1	1	M	56	0	0	0	0	0	0.25	0	0	0	0	0	0	0	0	0	1	1
17	APURIMAC	H	ONGOY	63.0642	1	1	1	0	1	9	1	1	M	52	1	1	1	1	0	0.25	1	1	0	0	0	1	0	1	1	1	1
18	APURIMAC	M	COYLLURQUI	67.4327	0	0	1	0	0	7	1	1	R	49	0	0	0	0	0	0.25	1	1	0	0	0	0	0	1	0	1	1
19	APURIMAC	M	ANCO_HUALLO	36.1688	1	1	1	0	0	2	1	1	R	32	0	1	1	0	0	0.25	1	1	0	0	0	1.5	0	1	0	1	1
20	APURIMAC	H	ANTABAMBA	77.4296	0	0	0	0	0	54	0	0	R	51	0	1	1	1	0	1	1	1	0	0	0	0	0	1	1	1	1
21	CUSCO	M	CHINCHAYPUCYO	27.5169	0	0	0	0	0	2	0	1	R	44	0	1	1	0	1	0.25	0	1	0	0	0	3	0	1	1	0	1
22	APURIMAC	H	CHALHUANCA	84.784	0	0	1	0	1	30	0	1	R	40	0	1	0	0	1	0.25	1	1	0	0	0	0.333333	0	1	1	1	0
23	CUSCO	M	MOLLEPATA	21.6532	0	1	0	0	0	14	1	1	R	19	0	1	1	0	0	1	0	0	0	0	0	2	0	1	0	1	1
24	CUSCO	M	LIMATAMBO	3.13465	1	0	0	0	0	5	0	0	M	50	0	1	0	0	0	0.25	1	1	0	0	0	0	0	0	0	1	1
25	CUSCO	H	HUANOQUITE	48.8896	0	0	0	0	0	6	0	0	R	27	0	0	0	0	1	0.25	1	1	0	0	1	2	1	0	0	0	0
26	APURIMAC	H	CHALHUANCA	97.6457	1	1	1	0	1	30	0	1	M	44	1	1	1	1	0	2	1	1	0	0	0	0.2	0	1	1	1	1
27	AYACUCHO	M	LUIS_CARRANZA	43.3076	0	0	1	0	1	6	1	1	M	37	0	1	0	0	1	0.25	1	1	0	0	0	1.5	0	0	0	1	0
28	APURIMAC	H	PACUCHA	13.3601	1	0	1	0	0	6	1	1	R	46	1	1	1	0	0	0.25	0	1	1	0	1	0	0	0	0	1	0
29	APURIMAC	H	HUANCARAMA	18.4106	1	1	1	0	1	15	0	1	R	55	0	0	0	0	1	0.5	0	1	0	0	0	0	0	1	1	1	1
30	CUSCO	M	CHINCHAYPUCYO	27.5169	0	0	1	0	1	2	0	1	M	49	0	1	1	0	0	1	1	1	0	0	1	0	1	1	1	1	1
31	APURIMAC	M	PACUCHA	13.3601	1	1	1	0	1	4	1	1	M	51	0	1	0	0	1	0.25	1	0	0	0	1	0	0	0	0	1	1
32	APURIMAC	H	TINTAY	56.7379	1	0	1	0	1	11	0	1	M	70	0	1	0	0	0	0.25	1	1	0	0	0	0	0	0	0	0	1
33	APURIMAC	M	ABANCAY	13.3589	1	0	1	0	1	16	1	0	R	63	1	1	0	0	0	3	0	1	0	0	0	0	0	0	1	1	0
34	AYACUCHO	M	CHILCAS	37.409	1	1	1	0	1	7	1	1	R	33	1	1	1	0	1	0.25	0	1	0	0	0	1	0	1	0	1	0
35	APURIMAC	M	ANTABAMBA	77.4296	0	0	0	0	0	5	0	0	R	37	0	0	0	0	0	0.25	1	0	0	0	1	3	0	1	1	0	0
36	CUSCO	M	HUANOQUITE	54.1262	0	0	0	0	0	6	0	0	R	23	0	1	1	0	1	0.25	1	0	0	0	0	1	0	1	0	0	1
37	APURIMAC	M	SAN_JUAN_DE_CHACÑA	58.2638	0	1	1	1	1	8	1	1	R	32	0	1	1	0	1	0.25	0	0	0	0	0	2	0	0	0	1	1
38	AYACUCHO	H	LUIS_CARRANZA	43.3076	0	1	1	0	0	8	1	1	R	61	0	1	1	0	1	2	1	1	0	0	0	0	0	1	1	1	0
39	APURIMAC	M	ANTABAMBA	77.4296	0	0	0	0	0	11	0	0	M	66	0	1	1	0	0	1	1	1	0	0	0	0	0	1	1	1	1
40	APURIMAC	M	COYLLURQUI	67.4327	0	0	0	0	0	4	0	1	R	42	0	1	0	0	1	0.5	0	0	0	0	0	0	0	1	1	1	1
41	CUSCO	M	MOLLEPATA	12.9919	0	1	0	0	0	7	0	0	M	78	0	0	0	0	1	0.25	1	1	0	0	0	0	0	1	0	1	0
42	APURIMAC	M	TINTAY	56.7379	0	1	1	0	1	8	1	1	R	55	1	1	1	0	0	0.5	1	1	0	0	0	0	0	1	1	1	0
43	APURIMAC	H	HUANCARAMA	26.0285	1	0	1	0	1	9	1	1	M	48	0	1	0	0	1	0.25	1	1	0	0	1	0.333333	0	0	0	1	1
44	APURIMAC	H	CHINCHEROS	40.0335	1	1	1	0	1	2	1	1	R	42	0	1	1	0	0	0.25	0	1	1	0	0	3	0	1	1	1	1
45	APURIMAC	M	PICHIRHUA	39.8013	0	1	1	0	1	3	1	1	R	50	0	1	1	0	0	0.25	0	1	0	0	0	0	0	1	0	1	0
46	APURIMAC	H	ONGOY	63.0642	1	0	1	0	0	10	1	1	M	45	0	1	1	0	1	0.5	1	1	0	0	0	3	0	0	0	1	1
47	AYACUCHO	M	CHILCAS	37.409	0	1	1	0	1	5	1	1	M	47	0	0	0	0	1	0.25	1	0	0	0	1	0.833333	0	1	0	1	0
48	APURIMAC	M	PACUCHA	13.3601	1	0	1	0	1	4	0	0	R	44	0	0	0	0	1	0.25	0	0	0	0	0	0	0	0	0	0	0
49	AYACUCHO	M	LUIS_CARRANZA	43.3076	0	1	1	0	1	3	1	1	M	49	0	1	0	0	0	0.25	1	1	0	0	1	0	0	1	0	1	0
50	AYACUCHO	H	SAN_JUAN_DE_OCROS	46.0159	1	1	1	0	1	6	1	1	R	82	0	1	1	0	0	0.5	1	1	0	0	0	0	1	1	1	1	1
51	AYACUCHO	H	CHILCAS	37.409	0	1	1	0	1	4	1	1	M	62	0	0	0	0	0	0.25	0	1	0	0	0	0	0	1	0	1	0
52	APURIMAC	M	KAQUIABAMBA	39.6288	0	1	1	1	1	3	1	1	R	43	0	1	1	0	0	0.25	1	1	0	0	1	0.666667	0	0	1	1	1
53	AYACUCHO	M	VILCASHUAMAN	70.8848	0	0	1	0	0	10	0	0	M	56	0	0	0	0	0	0.25	1	1	0	0	0	0	0	1	1	0	1
54	AYACUCHO	M	TAMBO	39.3337	1	1	1	0	0	5	1	1	M	42	0	0	0	0	1	0.25	0	1	0	0	1	0.5	0	1	0	1	0
55	APURIMAC	H	KAQUIABAMBA	39.6288	1	1	1	1	1	14	1	0	R	45	0	1	1	0	0	1	1	1	0	0	0	0	0	1	0	1	1
56	AYACUCHO	H	SAN_MIGUEL	40.1998	1	1	1	1	0	5	1	1	M	61	0	0	0	0	0	0.25	0	1	0	0	0	0	0	0	0	1	0
57	APURIMAC	M	MARISCAL_GAMARRA	60.7434	0	1	1	0	1	15	0	1	M	59	0	0	0	0	0	0.25	0	1	0	0	1	0	0	1	1	1	1
58	AYACUCHO	M	LUIS_CARRANZA	43.3076	0	0	1	0	0	5	1	1	M	52	0	1	0	0	1	0.25	1	1	0	0	0	0	0	0	0	1	0
59	AYACUCHO	H	CHILCAS	37.409	0	1	1	1	1	3	1	1	R	40	1	1	1	0	1	0.25	1	1	0	0	1	0.5	0	0	0	1	0
60	APURIMAC	M	COTABAMBAS	76.425	0	0	0	0	0	10	0	1	M	75	0	0	0	0	1	0.25	0	1	0	0	0	0	0	1	1	1	1
61	AYACUCHO	M	SAN_JUAN_DE_OCROS	46.0159	0	1	1	0	1	9	1	1	M	38	0	1	0	0	1	0.25	1	1	0	0	1	1.33333	0	1	1	1	1
62	APURIMAC	H	ONGOY	63.0642	1	1	1	0	0	6	1	1	R	67	0	1	0	0	1	1	0	1	0	0	1	0	1	1	1	1	1
63	APURIMAC	M	MARISCAL_GAMARRA	60.7434	0	0	1	0	1	12	0	1	M	40	0	1	1	0	1	0.25	1	1	0	0	0	0.666667	0	1	1	0	1
64	APURIMAC	H	HUANCARAMA	26.0285	1	0	1	0	1	12	1	1	R	70	0	1	1	0	0	0.25	1	1	0	0	0	0	0	1	0	1	1
65	APURIMAC	H	RANRACAMCHA	28.7742	0	0	1	0	0	4	0	1	R	62	0	0	0	0	0	0.25	0	0	0	0	0	0	0	1	0	1	0
66	APURIMAC	H	PICHIRHUA	39.8013	0	1	0	0	0	27	1	1	M	81	0	0	0	0	1	1	0	0	0	0	0	0	0	1	1	1	1
67	APURIMAC	H	SAN_JUAN_DE_CHACÑA	58.2638	0	1	1	0	1	5	1	1	M	68	1	1	1	0	0	0.25	1	1	0	0	1	0	0	1	1	1	1
68	APURIMAC	H	ANDARAPA	38.2579	1	1	1	0	0	11	1	1	R	37	0	1	1	0	0	0.25	0	1	0	0	1	2	0	1	1	1	1
69	CUSCO	M	HUANOQUITE	48.8896	0	0	0	0	0	7	0	0	R	29	0	0	0	0	1	0.25	0	0	0	0	0	3	0	1	1	0	0
70	CUSCO	M	CHINCHAYPUCYO	27.5169	0	0	0	0	0	9	0	1	M	80	0	0	0	0	1	0.25	1	1	0	0	0	0	0	0	0	0	0
71	APURIMAC	M	COTABAMBAS	76.425	0	0	0	0	0	8	0	1	M	40	1	1	1	0	1	0.25	0	1	0	0	0	1	0	1	1	0	1
72	APURIMAC	H	ANTABAMBA	92.2608	0	0	0	0	0	4	0	1	R	59	1	1	1	1	0	2	1	1	0	0	0	0	0	1	1	0	1
73	APURIMAC	H	TINTAY	56.7379	0	0	0	0	0	3	1	1	R	75	0	0	0	0	1	0.25	0	1	0	0	0	0	0	0	0	1	0
74	APURIMAC	H	COCHARCAS	44.2504	0	1	1	1	0	46	1	1	M	57	0	1	0	0	0	0.25	1	1	0	0	1	0	0	1	0	1	0
75	CUSCO	M	LIMATAMBO	3.13465	1	1	1	0	1	6	1	1	M	41	0	0	0	0	0	0.25	1	1	0	0	0	2	0	0	0	1	0
76	CUSCO	M	CHINCHAYPUCYO	27.5169	0	0	1	0	0	4	0	1	R	44	0	0	0	0	0	0.25	1	1	0	0	1	0	0	0	1	0	0
77	APURIMAC	M	RANRACAMCHA	28.7742	1	0	1	0	0	9	0	0	R	42	0	0	0	0	1	0.25	1	0	0	0	1	0.333333	0	1	0	0	1
78	APURIMAC	M	TINTAY	56.7379	0	1	1	0	0	38	1	0	M	45	1	1	0	0	0	2	1	1	0	1	1	0.2	0	1	1	1	1
79	APURIMAC	M	PACUCHA	28.558	0	1	1	0	0	10	1	1	R	80	0	0	0	0	0	0.25	0	1	0	0	0	0	0	0	0	1	0
80	APURIMAC	M	KAQUIABAMBA	39.6288	1	1	1	0	1	11	1	1	R	50	0	0	0	0	1	0.25	1	1	0	0	0	0.333333	0	1	0	1	0
81	APURIMAC	M	ABANCAY	13.3589	1	1	1	0	1	10	1	0	R	25	0	1	0	0	1	0.5	0	1	0	0	0	3	0	0	0	1	0
82	CUSCO	M	HUANOQUITE	54.1262	0	0	1	0	1	3	0	1	R	49	0	1	0	0	1	2	0	1	0	1	1	0.333333	0	1	1	1	1
83	CUSCO	M	CHINCHAYPUCYO	27.5169	0	0	0	0	0	4	0	1	R	80	0	0	0	0	1	0.25	1	1	0	0	0	0	0	0	1	0	0
84	APURIMAC	M	MARISCAL_GAMARRA	60.7434	0	0	1	0	1	5	0	1	M	34	0	1	1	0	1	0.25	1	1	0	0	0	1	0	1	1	0	1
85	APURIMAC	H	CHINCHEROS	40.0335	1	0	1	0	0	10	1	1	R	33	0	1	1	0	1	0.5	1	1	0	0	1	1.5	0	1	1	1	0
86	AYACUCHO	H	SAN_MIGUEL	40.1998	1	1	1	0	1	5	1	1	M	47	0	0	0	0	0	0.5	1	1	0	0	1	1	1	0	0	1	0
87	APURIMAC	M	MARISCAL_GAMARRA	60.7434	0	0	0	0	0	8	0	1	M	53	0	1	1	0	0	0.25	0	1	0	0	0	0	0	1	1	1	1
88	APURIMAC	M	ANCO_HUALLO	36.1688	1	1	1	0	0	10	1	0	R	31	0	1	1	0	1	1	1	1	0	0	1	3	0	1	1	1	1
89	APURIMAC	M	HUANCARAMA	18.4106	1	1	1	0	1	9	0	1	M	40	0	0	0	0	1	0.25	1	1	0	0	1	0.2	0	0	0	1	1
90	APURIMAC	M	HUANCARAMA	26.0285	0	0	1	0	1	6	1	1	R	28	0	1	1	0	1	0.25	1	1	0	0	1	2	0	1	0	1	1
91	APURIMAC	H	PACUCHA	13.3601	1	0	1	0	0	5	0	1	R	44	0	1	0	0	0	0.25	0	1	0	0	0	0.5	0	1	1	1	1
92	APURIMAC	H	ANTABAMBA	92.2608	0	0	0	0	0	7	0	1	R	64	1	1	1	1	0	0.25	1	1	0	1	0	0	1	1	1	1	1
93	AYACUCHO	M	LUIS_CARRANZA	43.3076	0	1	1	0	1	12	0	1	M	42	0	1	1	0	1	1	1	1	0	0	1	1	0	0	1	1	0
94	APURIMAC	M	ABANCAY	4.70204	1	1	1	1	0	20	1	0	R	55	0	0	0	0	0	2	0	0	0	0	0	0	0	1	1	1	0
95	CUSCO	M	HUANOQUITE	48.8896	0	0	0	0	0	3	0	1	R	37	0	0	0	0	1	0.25	0	0	1	0	0	0.666667	1	1	1	0	0
96	APURIMAC	M	COTARUSI	106.061	0	0	1	0	1	8	0	1	R	54	1	1	1	1	0	0.25	1	1	0	0	0	0	0	1	0	1	1
97	APURIMAC	M	MARISCAL_GAMARRA	60.7434	0	1	1	0	1	20	0	0	M	40	0	1	1	0	1	0.25	1	1	0	0	0	2	0	1	1	1	0
98	AYACUCHO	M	VILCASHUAMAN	70.8848	0	0	1	0	0	4	0	0	M	58	0	0	0	0	0	0.25	1	1	0	0	1	0	0	1	0	0	1
99	APURIMAC	H	PACUCHA	28.558	0	1	1	0	0	5	1	1	R	40	0	1	1	0	0	0.25	1	1	0	0	0	0.333333	0	0	0	1	1
100	APURIMAC	M	HUANCARAMA	18.4106	1	0	1	0	1	16	0	1	R	56	0	0	0	0	0	0.25	0	1	0	0	0	0	0	0	0	0	1
101	CUSCO	H	CHINCHAYPUCYO	27.5169	0	0	0	0	0	3	0	1	M	86	0	0	0	0	0	0.25	1	0	0	0	0	0	0	0	0	0	0
102	AYACUCHO	M	TAMBO	39.3337	0	0	1	1	0	3	1	1	M	49	0	0	0	0	1	1	1	1	0	0	0	3	0	0	0	1	0
103	APURIMAC	M	TINTAY	56.7379	0	1	1	0	1	6	1	1	R	62	0	0	0	0	0	0.25	1	1	0	0	0	0	0	1	0	1	1
104	AYACUCHO	H	CONCEPCION	69.2734	1	1	1	0	1	10	1	1	M	43	0	1	1	0	0	0.25	1	1	0	0	1	0	1	1	1	1	0
105	AYACUCHO	H	SAN_MIGUEL	39.5285	1	1	1	0	0	3	1	1	R	35	0	1	1	0	0	0.25	1	1	0	0	0	3	0	1	1	1	0
106	APURIMAC	M	RANRACAMCHA	28.7742	0	0	0	0	0	4	0	0	M	52	0	0	0	0	1	0.25	1	1	0	0	0	0	0	0	0	0	1
107	APURIMAC	H	CHINCHEROS	40.0335	1	0	1	0	1	5	0	0	M	47	0	0	0	0	1	0.25	1	1	0	0	0	1	0	0	0	1	0
108	APURIMAC	M	HUANCARAMA	18.4106	1	0	1	0	1	4	0	1	M	64	0	0	0	0	0	0.25	0	1	0	0	0	0	0	0	0	0	1
109	APURIMAC	H	ABANCAY	13.3589	0	0	1	0	0	8	0	0	M	30	0	1	1	0	0	0	0	1	0	0	1	0	0	1	1	1	1
110	APURIMAC	H	PACUCHA	28.558	1	1	1	0	1	4	1	1	R	36	0	1	1	0	1	1	1	1	0	0	0	0.333333	0	1	0	1	1
111	AYACUCHO	M	CHILCAS	37.409	0	1	1	0	1	8	1	1	M	66	0	0	0	0	1	0.25	0	1	0	0	0	0	0	1	1	1	0
112	APURIMAC	M	MARISCAL_GAMARRA	60.7434	0	0	0	0	0	10	0	1	M	40	1	1	1	0	0	0.25	1	1	0	0	0	0	0	1	1	1	1
113	APURIMAC	M	HUANCARAMA	18.4106	1	0	1	0	1	6	0	1	M	86	0	0	0	0	1	0.25	0	0	0	0	0	0	0	0	0	0	1
114	APURIMAC	H	ANDARAPA	38.2579	0	0	1	0	1	2	0	0	R	40	1	1	1	0	1	1	1	1	0	0	0	2	1	0	0	1	1
115	CUSCO	H	MOLLEPATA	21.6532	1	1	0	0	0	24	1	0	R	53	0	1	1	0	0	2	1	1	0	0	0	0.125	0	1	1	1	1
116	APURIMAC	M	CHALHUANCA	97.6457	1	0	1	0	0	14	0	1	M	40	1	1	1	1	0	0.25	1	1	0	0	0	1	0	1	0	1	1
117	APURIMAC	M	ANTABAMBA	77.4296	0	0	0	0	0	12	0	1	M	38	0	0	0	0	0	0.25	1	0	0	0	0	1	0	1	0	0	1
118	AYACUCHO	H	SAN_MIGUEL	40.1998	1	1	1	0	1	5	1	1	M	51	0	0	0	0	0	1	1	1	0	0	0	1	0	1	0	1	0
119	APURIMAC	H	ABANCAY	4.70204	0	0	1	0	0	18	1	1	R	78	0	0	0	0	0	0.5	0	0	0	0	0	0	0	1	0	1	0
120	APURIMAC	H	ABANCAY	13.3589	0	0	0	0	0	18	0	0	R	75	0	0	0	0	0	1	0	1	0	0	0	0	0	0	1	1	0
121	APURIMAC	M	RANRACAMCHA	28.7742	0	0	0	0	0	6	0	1	M	65	0	0	0	0	0	0.25	1	1	0	0	0	0	0	0	0	0	1
122	APURIMAC	H	MARISCAL_GAMARRA	60.7434	0	0	1	0	1	15	0	1	M	55	1	1	1	0	0	0.25	1	1	0	0	1	0	0	1	1	1	0
123	AYACUCHO	H	VILCASHUAMAN	70.8848	0	0	1	0	1	11	0	1	M	51	0	1	1	0	0	0.25	1	1	0	0	0	1.33333	0	1	0	0	1
124	CUSCO	M	HUANOQUITE	48.8896	0	0	0	0	0	4	0	1	M	40	0	0	0	0	1	0.25	1	1	0	0	0	3	0	1	1	1	0
125	APURIMAC	H	ANDARAPA	38.2579	1	1	1	0	0	2	1	1	M	48	0	0	0	0	0	1	1	0	0	0	0	0	0	1	1	1	0
126	CUSCO	H	HUANOQUITE	48.8896	0	0	0	0	0	6	0	1	R	56	0	0	0	0	0	0.25	1	1	0	0	0	0	0	0	0	0	0
127	AYACUCHO	M	CONCEPCION	69.2734	0	1	1	0	1	3	1	1	M	74	0	1	0	0	1	0.25	0	1	0	0	0	0	0	1	0	1	1
128	CUSCO	H	MOLLEPATA	12.9919	0	1	1	0	1	5	1	1	M	55	0	1	0	0	0	1	1	1	0	0	0	0	0	1	0	1	0
129	APURIMAC	M	COTARUSI	106.451	0	0	1	0	1	24	0	0	M	62	1	1	0	0	0	0.5	1	1	0	0	0	0	1	1	1	1	0
130	APURIMAC	M	ANDARAPA	38.2579	1	0	1	0	1	4	1	1	M	38	0	1	0	0	1	0.25	0	0	0	0	1	2	0	0	0	1	0
131	APURIMAC	H	ANTABAMBA	92.2608	0	0	0	0	0	25	0	0	R	54	0	1	1	0	0	0.25	0	0	0	0	0	0	0	1	1	1	1
132	APURIMAC	M	SAN_JUAN_DE_CHACÑA	58.2638	0	0	0	0	0	12	1	1	M	38	0	0	0	0	1	0.25	1	1	0	0	0	1.5	0	0	0	1	0
133	APURIMAC	M	ANTABAMBA	92.2608	0	0	0	0	0	4	0	0	R	28	0	1	1	0	0	1	1	0	0	0	0	3	0	1	1	1	1
134	APURIMAC	H	HUANCARAMA	26.0285	1	1	1	0	1	7	1	1	R	53	0	1	1	0	1	0.25	0	1	0	0	1	0.2	0	1	0	1	1
135	APURIMAC	M	ONGOY	63.0642	1	1	1	0	0	8	1	1	R	53	0	1	0	0	0	0.25	1	1	0	0	1	0	0	1	1	1	1
136	APURIMAC	H	ANTABAMBA	75.6956	0	0	0	0	0	37	0	1	R	50	1	1	1	0	0	0.25	1	1	0	0	0	0.4	0	1	1	0	1
137	APURIMAC	M	KAQUIABAMBA	39.6288	0	1	1	1	0	6	1	0	R	58	0	0	0	0	0	0.25	0	1	0	0	1	0.142857	0	1	0	1	1
138	APURIMAC	M	COTARUSI	106.061	0	0	1	0	0	8	0	0	R	50	0	0	0	0	1	1	0	1	0	0	0	0.333333	0	1	1	1	1
139	APURIMAC	H	PICHIRHUA	39.8013	0	1	1	0	1	16	1	1	M	48	1	1	1	0	1	0	1	1	0	0	0	0.5	0	1	1	1	1
140	AYACUCHO	H	SAN_MIGUEL	39.5285	1	1	1	0	1	15	1	0	M	62	0	0	0	0	1	1	1	1	0	0	0	0	0	1	1	1	0
141	APURIMAC	M	ANDARAPA	38.2579	1	1	1	0	1	6	1	1	M	67	0	0	0	0	0	0.25	0	0	0	0	0	0	0	0	0	1	0
142	APURIMAC	H	ANDARAPA	38.2579	1	1	1	0	1	5	1	0	R	43	0	1	1	0	0	1	1	1	0	0	0	0.5	0	1	1	1	1
143	AYACUCHO	M	CONCEPCION	69.2734	1	1	1	0	1	3	1	1	M	30	0	1	1	0	1	0.25	0	1	0	0	1	2	0	1	0	1	0
144	APURIMAC	H	PICHIRHUA	39.8013	0	1	1	0	1	13	1	1	R	67	0	1	1	0	1	1	1	1	0	0	0	0	1	1	1	1	0
145	APURIMAC	H	CHINCHEROS	40.0335	1	0	1	0	1	5	1	1	M	74	0	1	1	0	0	1	0	1	0	0	0	0	0	1	1	1	0
146	APURIMAC	H	ABANCAY	13.3589	1	1	1	0	1	12	1	0	M	50	0	1	0	0	0	0.5	1	1	0	0	0	0	0	1	1	1	0
147	APURIMAC	M	CHINCHEROS	40.0335	1	1	1	0	1	7	1	1	M	43	0	0	0	0	1	0.5	1	1	0	0	1	1	0	1	0	1	1
148	APURIMAC	H	ANTABAMBA	92.2608	0	0	0	0	0	39	0	0	R	34	0	1	1	0	0	2	1	1	0	0	0	2	1	1	1	0	0
149	CUSCO	M	MOLLEPATA	12.9919	0	1	0	0	0	15	1	0	M	69	0	1	1	0	1	2	0	1	0	0	0	0	0	1	0	1	1
150	APURIMAC	H	HUANCARAMA	18.4106	1	0	1	0	1	8	1	1	M	46	0	1	0	0	1	0.25	1	1	0	0	1	0.8	0	0	0	1	1
151	AYACUCHO	M	CHILCAS	37.409	0	1	1	0	1	2	1	1	M	55	0	0	0	0	0	0.25	1	1	0	0	0	0	0	1	1	1	0
152	AYACUCHO	H	LUIS_CARRANZA	43.3076	0	1	1	0	1	2	1	1	M	35	0	1	0	0	1	0.25	1	1	0	0	1	4	0	0	1	1	0
153	CUSCO	H	LIMATAMBO	3.13465	1	0	1	0	1	5	1	0	M	54	1	1	1	0	0	0.25	1	1	0	0	0	0	1	1	0	1	1
154	APURIMAC	H	ABANCAY	13.3589	0	1	1	0	1	10	1	0	R	72	0	0	0	0	0	0.5	0	1	0	0	0	0	0	0	1	1	0
155	APURIMAC	M	PACUCHA	13.3601	0	0	1	0	0	3	1	0	M	53	0	0	0	0	0	0.25	0	0	0	0	0	0	0	0	0	1	1
156	APURIMAC	H	CHALHUANCA	84.784	0	0	0	0	0	55	0	0	M	35	0	1	1	0	0	2	1	1	0	0	0	3	1	1	1	0	1
157	APURIMAC	H	MARISCAL_GAMARRA	60.7434	0	0	0	0	0	4	0	1	R	44	0	1	0	0	1	0.25	0	1	0	0	0	1.5	0	1	1	1	1
158	APURIMAC	M	TAMBURCO	5.34422	1	1	1	0	1	4	1	1	M	57	0	1	0	0	0	0.25	1	1	0	0	0	0	0	0	0	1	1
159	APURIMAC	H	ONGOY	63.0642	1	1	1	0	1	4	0	0	R	77	0	1	0	0	0	0.25	1	1	0	0	0	0	0	1	1	1	1
160	APURIMAC	M	ANDARAPA	38.2579	0	0	0	0	0	3	1	0	R	56	0	0	0	0	1	0.25	0	1	0	0	0	0	0	0	0	1	1
161	APURIMAC	M	PACUCHA	13.3601	0	0	1	0	1	4	0	0	R	50	0	0	0	0	1	0.25	1	1	0	0	1	0	0	0	0	1	1
162	APURIMAC	H	ANTABAMBA	75.6956	0	0	0	0	0	151	0	0	M	35	0	1	1	1	0	2	1	1	0	0	0	0.666667	1	1	1	1	1
163	AYACUCHO	M	SAN_MIGUEL	40.1998	1	1	1	1	0	6	1	1	R	58	0	0	0	0	0	1	1	1	0	0	1	0	0	0	0	1	0
164	CUSCO	M	HUANOQUITE	48.8896	0	0	0	0	0	4	0	0	R	32	0	0	0	0	1	0.25	1	0	0	0	0	0.5	1	1	1	1	0
165	APURIMAC	H	ANTABAMBA	92.2608	1	0	0	0	0	15	0	0	R	57	0	1	1	1	0	1	1	1	0	0	0	0	0	1	1	0	0
166	APURIMAC	M	CHALHUANCA	97.6457	1	0	1	0	1	8	0	1	M	67	1	1	1	0	0	0.25	0	1	0	0	0	0	0	1	1	1	1
167	AYACUCHO	M	SAN_MIGUEL	40.1998	1	1	1	0	1	5	1	1	M	28	0	0	0	0	1	0.25	1	1	0	0	0	4	0	1	0	1	0
168	CUSCO	M	CHINCHAYPUCYO	27.5169	0	0	1	0	0	4	0	1	M	68	0	0	0	0	1	0.25	1	1	0	0	0	0	0	0	1	0	1
169	AYACUCHO	M	SAN_MIGUEL	39.5285	1	1	1	0	1	6	1	1	M	24	0	1	0	0	1	1	0	1	0	0	0	2	1	0	0	1	0
170	APURIMAC	M	SAN_JUAN_DE_CHACÑA	53.9415	0	0	0	0	0	16	1	1	R	53	0	0	0	0	1	0.25	1	1	0	0	0	0	0	0	0	1	0
171	APURIMAC	M	RANRACAMCHA	28.7742	1	0	1	0	1	3	1	1	M	52	0	0	0	0	1	0.25	1	1	0	0	0	2	0	0	0	1	1
172	APURIMAC	H	CHINCHEROS	40.0335	1	0	1	0	0	3	1	1	R	54	0	1	1	0	1	1	1	1	0	0	0	1	0	1	0	1	1
173	AYACUCHO	M	SAN_JUAN_DE_OCROS	46.0159	0	1	1	1	1	8	1	1	R	42	0	0	0	0	1	0.25	1	1	0	0	1	0.5	0	1	1	1	1
174	AYACUCHO	M	CONCEPCION	69.2734	0	1	1	0	1	4	1	1	M	49	0	1	0	0	0	0.25	0	1	0	0	0	0	0	0	0	1	0
175	APURIMAC	M	RANRACAMCHA	30.1814	1	0	1	0	0	7	1	0	R	51	0	0	0	0	1	0.25	1	1	0	0	0	2	0	0	0	1	1
176	CUSCO	M	MOLLEPATA	12.9919	0	0	0	0	0	6	0	1	M	68	0	1	0	0	0	0.25	1	1	0	0	1	0	0	1	0	1	1
177	CUSCO	M	HUANOQUITE	54.1262	0	0	1	0	1	5	0	1	M	26	0	1	1	0	1	0.25	1	0	0	0	1	2	0	1	1	1	1
178	AYACUCHO	H	SAN_JUAN_DE_OCROS	46.0159	0	1	1	1	1	4	1	1	M	41	1	1	1	0	1	0.25	1	1	0	0	1	0.25	0	1	1	1	1
179	CUSCO	H	LIMATAMBO	3.13465	1	1	1	0	1	18	1	1	M	51	0	0	0	0	0	0.25	0	1	0	0	0	0	0	1	1	1	1
180	APURIMAC	M	HUANCARAMA	26.0285	1	0	1	0	1	6	1	1	M	64	0	0	0	0	0	0.25	1	1	0	0	1	0	0	0	0	1	1
181	APURIMAC	M	MARISCAL_GAMARRA	62.0914	0	0	0	0	0	6	0	1	R	56	0	0	0	0	1	0.25	1	1	0	0	0	2	0	1	1	0	1
182	AYACUCHO	H	SAN_MIGUEL	39.5285	1	1	1	0	1	2	1	1	M	42	0	1	0	0	1	0.25	0	0	0	0	0	1	0	1	1	1	0
183	APURIMAC	H	KAQUIABAMBA	39.6288	1	1	1	0	1	6	1	1	R	49	1	1	1	0	0	1	1	1	1	0	1	0.666667	0	0	1	1	1
184	CUSCO	M	HUANOQUITE	54.1262	0	0	1	0	0	8	0	1	R	54	0	0	0	0	0	1	1	1	0	0	0	0	0	1	1	0	1
185	APURIMAC	M	TAMBURCO	3.13468	0	0	0	0	0	3	0	1	R	66	1	0	0	0	0	0.25	1	1	0	0	0	0	0	0	0	1	0
186	CUSCO	H	MOLLEPATA	12.9919	1	1	1	0	1	6	1	1	M	41	0	1	1	0	0	1	0	1	0	0	1	0	0	1	1	1	0
187	APURIMAC	H	TINTAY	56.7379	0	0	0	0	0	9	1	1	R	29	1	1	1	0	0	0.25	1	1	0	0	0	4	0	0	0	1	1
188	CUSCO	M	LIMATAMBO	3.13465	1	0	1	0	1	2	1	1	M	74	0	0	0	0	1	0.25	0	1	0	0	0	0	1	0	0	1	1
189	APURIMAC	M	CHINCHEROS	40.0335	0	0	1	0	0	6	1	1	M	56	0	0	0	0	0	0.25	1	1	0	0	0	0	0	1	0	1	1
190	APURIMAC	H	PICHIRHUA	39.8013	0	1	1	0	1	8	0	1	R	41	0	1	1	0	1	1	1	1	0	0	0	1	0	1	0	1	1
191	APURIMAC	M	PACUCHA	28.558	1	1	1	0	1	3	1	1	R	68	0	0	0	0	0	0.25	0	0	0	0	0	0	0	0	0	1	1
192	APURIMAC	H	COCHARCAS	37.7575	0	1	1	1	1	11	1	1	R	45	0	1	1	1	1	0.5	1	1	0	0	0	4	0	1	1	1	1
193	APURIMAC	H	ANTABAMBA	92.2608	1	1	1	0	0	28	0	1	M	71	0	1	1	1	0	2	1	1	0	1	0	0	1	1	1	1	0
194	APURIMAC	H	PICHIRHUA	39.8013	0	1	1	0	1	31	1	1	R	56	1	1	1	0	0	1	1	1	0	0	0	0.333333	1	1	1	1	0
195	AYACUCHO	M	SAN_MIGUEL	40.1998	1	1	1	1	1	2	1	1	R	55	0	0	0	0	0	0.25	1	1	0	0	0	0	0	1	1	1	0
196	APURIMAC	H	HUANCARAMA	26.0285	1	1	1	0	1	15	1	1	R	54	0	1	1	0	0	1	1	1	0	0	1	0.4	1	1	1	1	1
197	CUSCO	H	MOLLEPATA	22.2035	0	1	1	0	1	7	1	0	R	48	0	1	1	0	1	2	1	0	0	0	0	0.75	0	1	1	1	1
198	APURIMAC	M	COCHARCAS	44.2504	0	1	1	1	1	5	1	1	R	35	0	1	1	0	1	1	1	1	0	0	0	4	0	1	1	1	1
199	AYACUCHO	M	VILCASHUAMAN	70.8848	0	0	0	0	0	5	0	1	M	28	0	1	1	0	1	0.25	1	1	0	0	0	3	0	0	0	0	1
200	AYACUCHO	H	TAMBO	39.3337	1	0	1	0	1	3	1	1	M	56	0	0	0	0	0	1	0	1	0	0	0	0	0	0	0	1	0
201	APURIMAC	M	ABANCAY	13.3589	0	0	0	0	0	18	1	0	M	52	1	0	0	0	0	0.25	0	0	0	0	0	0	1	0	0	1	0
202	AYACUCHO	M	TAMBO	39.3337	0	0	0	0	0	2	1	1	M	72	0	0	0	0	1	0.25	1	1	0	0	0	0	0	0	1	1	0
203	CUSCO	H	LIMATAMBO	3.13465	1	1	1	0	1	9	1	1	M	60	0	1	1	0	1	1	1	1	0	0	1	0.4	1	1	1	1	1
204	APURIMAC	M	PICHIRHUA	39.8013	0	1	1	0	1	32	1	1	M	49	1	1	1	0	0	0.25	1	1	0	0	0	0	0	1	1	1	0
205	AYACUCHO	M	TAMBO	39.3337	0	1	1	0	0	4	1	1	M	28	0	1	0	0	1	0.25	1	1	0	0	1	2	0	1	0	1	0
206	APURIMAC	M	PACUCHA	28.558	1	0	1	0	0	5	1	1	M	59	0	0	0	0	0	0.25	0	0	0	0	0	0	0	0	0	1	0
207	APURIMAC	H	HUANCARAMA	26.0285	1	1	1	0	1	22	0	0	M	41	0	1	1	0	0	2	1	1	0	1	1	0.333333	1	1	1	1	1
208	AYACUCHO	H	VILCASHUAMAN	70.8848	0	1	1	0	0	15	0	1	M	34	1	1	1	1	0	2	1	1	0	1	0	1	0	1	0	1	1
209	APURIMAC	M	ONGOY	63.0642	1	0	1	0	0	7	1	1	M	30	0	1	1	0	1	0.25	1	1	0	0	1	2	0	1	0	1	1
210	APURIMAC	H	CHALHUANCA	84.784	0	0	0	0	0	5	0	0	R	73	0	0	0	0	0	0.25	1	1	0	0	0	0	0	1	0	1	1
211	AYACUCHO	H	SAN_JUAN_DE_OCROS	46.0159	0	0	1	0	1	4	1	1	M	78	0	0	0	0	1	0.25	0	1	0	0	0	0	0	0	0	1	0
212	AYACUCHO	M	SAN_JUAN_DE_OCROS	46.0159	0	1	1	1	1	6	1	1	M	39	0	1	0	0	1	0.25	1	1	0	0	0	2	0	1	1	1	1
213	APURIMAC	H	COTARUSI	106.061	1	1	1	0	1	7	0	1	M	41	0	0	0	0	0	3	1	0	0	0	0	0	0	1	1	1	1
214	APURIMAC	M	COTABAMBAS	76.425	0	0	0	0	0	18	0	0	M	42	1	1	1	1	0	1	1	1	1	0	0	0	0	1	0	0	1
215	APURIMAC	H	COYLLURQUI	67.4327	0	0	1	0	0	5	0	1	R	33	1	1	1	1	1	0.25	1	1	0	0	0	4	1	1	1	0	1
216	APURIMAC	M	ANDARAPA	38.2579	1	0	1	0	1	4	1	1	R	40	0	1	0	0	1	0.25	0	0	0	0	0	1	0	0	0	1	0
217	CUSCO	H	HUANOQUITE	54.1262	0	0	0	0	0	8	0	1	M	53	0	1	1	0	1	1	1	1	0	0	0	1.5	0	0	0	1	1
218	APURIMAC	H	ANTABAMBA	77.4296	0	0	1	0	0	18	0	0	M	52	0	1	1	1	0	1	1	1	0	0	0	0.25	0	1	1	1	0
219	CUSCO	H	HUANOQUITE	54.1262	0	0	1	0	1	4	0	0	R	55	1	1	1	0	1	1	1	1	0	0	0	0.6	1	1	1	1	1
220	AYACUCHO	M	CHILCAS	37.409	0	0	1	0	1	1	1	1	M	25	0	1	1	0	1	0.25	1	1	0	0	1	2	1	0	0	1	0
221	CUSCO	H	MOLLEPATA	12.9919	1	1	1	0	0	15	1	1	R	70	0	0	0	0	0	1	0	1	0	0	0	0	0	1	1	1	1
222	APURIMAC	M	HUANCARAMA	26.0285	1	1	1	0	1	7	1	1	R	34	1	1	1	1	0	0.25	1	1	0	0	1	1	1	1	0	1	1
223	APURIMAC	M	HUANCARAMA	26.0285	0	1	1	0	1	15	1	1	R	49	0	0	0	0	0	0.5	1	1	0	0	1	0	0	1	1	1	1
224	APURIMAC	M	HUANCARAMA	26.0285	1	0	1	0	1	7	1	1	R	52	0	1	1	0	0	0.25	0	1	0	0	0	0	0	0	0	1	1
225	APURIMAC	M	CHINCHEROS	40.0335	1	0	1	0	1	2	1	0	R	68	0	1	0	0	0	0.25	1	1	0	0	0	0	0	1	0	1	0
226	APURIMAC	H	COTABAMBAS	76.425	0	0	0	0	0	6	0	0	R	52	1	1	0	0	0	0.25	1	1	0	0	0	0	0	0	0	0	1
227	APURIMAC	M	ANCO_HUALLO	36.1688	1	1	1	0	0	11	0	0	R	35	0	1	1	0	0	0.25	1	1	0	0	1	1.5	0	1	1	1	1
228	AYACUCHO	H	VILCASHUAMAN	70.8848	1	0	1	0	0	6	0	0	R	41	1	1	1	1	1	0.5	1	1	0	0	0	1	0	1	0	1	1
229	AYACUCHO	M	TAMBO	39.3337	1	1	1	0	0	3	1	1	M	30	1	0	0	0	1	0.25	1	1	0	0	1	3	0	0	0	1	1
230	CUSCO	H	LIMATAMBO	3.13465	1	1	1	0	1	18	1	1	M	56	0	1	1	0	0	1	1	1	0	0	0	0	1	1	1	1	1
231	APURIMAC	H	HUANCARAMA	26.0285	0	0	1	0	1	8	0	0	R	68	0	0	0	0	1	0	1	1	0	0	0	0	0	0	0	0	1
232	APURIMAC	M	COYLLURQUI	67.4327	0	0	1	0	0	4	0	1	M	54	1	1	1	0	0	0.25	0	0	0	0	0	0	0	1	1	0	1
233	APURIMAC	M	COTARUSI	106.451	0	0	0	0	0	32	0	1	R	34	0	1	0	0	0	1	1	1	0	0	0	2	0	1	0	1	1
234	CUSCO	M	CHINCHAYPUCYO	27.5169	0	0	1	0	0	3	0	1	M	34	0	1	0	0	0	0.25	1	1	0	0	1	0	0	0	1	0	1
235	APURIMAC	M	HUANCARAMA	26.0285	1	0	1	0	1	9	1	1	M	55	0	0	0	0	1	0.25	1	1	0	0	0	0	0	0	0	1	1
236	APURIMAC	H	ANTABAMBA	92.2608	0	1	1	0	0	12	0	1	M	55	0	1	1	1	0	1	1	1	1	0	0	0	0	1	1	1	0
237	APURIMAC	M	TINTAY	56.7379	0	1	1	1	1	6	1	1	R	47	0	0	0	0	1	0.25	0	1	0	0	0	0	0	1	0	1	0
238	AYACUCHO	M	VILCASHUAMAN	70.8848	0	0	1	0	0	3	0	1	M	48	0	0	0	0	0	0.25	1	1	0	0	0	0.125	1	0	0	0	1
239	APURIMAC	H	KAQUIABAMBA	39.6288	0	0	1	0	1	18	1	0	R	50	0	1	0	0	0	1	1	1	0	0	1	0.111111	0	0	0	1	1
240	AYACUCHO	H	CONCEPCION	69.2734	1	1	1	0	1	9	1	1	M	50	0	1	1	0	0	0.25	1	1	0	0	0	0	0	0	1	1	0
241	APURIMAC	H	COCHARCAS	37.7575	1	1	1	0	1	15	1	1	R	44	0	1	1	0	0	0.25	1	1	0	0	0	2	0	1	1	1	1
242	APURIMAC	M	HUANCARAMA	26.0285	1	0	1	0	1	3	1	1	M	65	0	0	0	0	0	0.25	1	1	0	0	0	0	0	0	0	1	1
243	APURIMAC	M	ANTABAMBA	77.4296	0	0	0	0	0	36	0	0	R	75	0	0	0	0	0	1	1	1	0	0	0	0	0	1	0	1	0
244	APURIMAC	H	ANCO_HUALLO	36.1688	1	0	1	0	1	3	1	1	M	31	0	1	0	0	0	0.25	0	1	0	0	1	0	0	1	0	1	1
245	AYACUCHO	M	CONCEPCION	69.2734	0	1	1	0	0	4	1	1	M	37	0	1	1	0	1	0.25	0	1	0	0	0	1	0	0	1	1	0
246	APURIMAC	M	ANTABAMBA	77.4296	0	0	0	0	0	8	0	1	M	53	0	1	0	0	0	0.25	1	1	0	0	0	0.125	0	1	1	1	0
247	CUSCO	H	MOLLEPATA	22.2035	0	1	1	0	1	7	1	0	R	43	0	1	0	0	0	0.5	1	1	0	0	0	0.666667	0	1	1	1	0
248	APURIMAC	H	MARISCAL_GAMARRA	62.0914	0	0	1	0	0	17	0	1	M	63	1	1	1	1	0	1	1	1	0	0	0	0	0	1	1	0	0
249	APURIMAC	H	CHALHUANCA	97.6457	1	1	1	0	1	30	0	1	M	54	1	1	1	1	0	1	1	1	0	0	0	0	0	1	1	1	1
250	APURIMAC	M	PACUCHA	13.3601	1	0	1	1	1	6	1	1	M	52	0	0	0	0	0	0.25	1	1	0	0	0	0	0	0	0	1	1
251	APURIMAC	H	COTARUSI	106.061	0	0	1	0	1	15	0	1	R	74	0	0	0	0	0	0.25	0	0	0	0	0	0	0	1	1	1	0
252	APURIMAC	H	COYLLURQUI	67.4327	0	0	1	0	0	2	0	0	R	38	0	1	1	0	1	1	0	1	1	0	1	3	0	0	1	1	0
253	APURIMAC	H	ANTABAMBA	75.6956	0	0	0	0	0	36	0	0	M	80	0	0	0	0	1	0.25	1	1	0	0	0	0	0	1	1	1	1
254	APURIMAC	H	COYLLURQUI	67.4327	0	0	1	0	0	19	0	0	M	41	0	1	0	0	1	0.5	1	1	0	0	0	0	0	1	1	0	1
255	APURIMAC	M	COYLLURQUI	67.4327	0	0	0	0	0	9	0	1	R	68	0	1	0	0	0	0.25	1	1	0	0	0	0	0	0	0	0	1
256	APURIMAC	H	ONGOY	63.0642	0	1	1	0	1	29	1	0	R	26	1	1	1	1	0	0.5	0	1	0	0	1	2	0	0	0	1	1
257	APURIMAC	H	HUANCARAMA	18.4106	1	0	1	0	0	14	1	1	R	39	0	0	0	0	1	0.25	0	1	0	0	0	4	0	1	0	1	1
258	AYACUCHO	H	LUIS_CARRANZA	44.4612	0	0	1	0	1	6	0	0	M	80	0	0	0	0	1	0.25	0	1	0	0	0	0	0	0	0	1	0
259	AYACUCHO	M	VILCASHUAMAN	70.8848	0	1	1	0	0	5	1	1	M	33	0	0	0	0	0	0.25	1	1	0	0	1	1	0	1	1	1	1
260	AYACUCHO	M	SAN_MIGUEL	39.5285	0	1	1	0	1	5	1	1	M	26	0	0	0	0	1	0.25	0	0	0	0	0	2	1	1	1	1	0
261	APURIMAC	M	CHALHUANCA	84.784	0	0	0	0	0	12	0	1	R	72	0	0	0	0	1	0.25	1	0	0	0	0	0	0	1	0	0	0
262	CUSCO	M	MOLLEPATA	21.6532	0	1	0	1	0	13	1	0	M	50	0	0	0	0	0	1	0	1	0	0	0	0	0	1	1	1	1
263	APURIMAC	M	ABANCAY	13.3589	0	1	1	0	0	16	0	0	M	46	1	0	0	0	0	2	0	0	0	0	0	0	1	1	0	1	0
264	CUSCO	M	MOLLEPATA	22.2035	0	1	1	0	1	5	1	1	M	57	0	1	0	0	0	0.25	0	1	0	0	0	0	1	1	0	1	1
265	APURIMAC	M	ANCO_HUALLO	36.1688	1	1	1	1	1	8	1	1	R	49	0	0	0	0	1	0.25	1	1	0	0	0	0.5	0	0	1	1	1
266	AYACUCHO	M	SAN_MIGUEL	39.5285	1	1	1	0	1	7	1	1	M	41	0	0	0	0	1	0.25	1	1	0	0	0	0.5	0	0	0	1	0
267	AYACUCHO	M	SAN_MIGUEL	39.5285	1	0	1	0	1	12	1	1	R	73	0	0	0	0	0	0.25	1	1	0	0	0	0	0	0	1	1	0
268	APURIMAC	M	ANTABAMBA	75.6956	0	0	0	0	0	17	0	0	R	33	1	1	1	0	1	1	1	1	0	0	0	1	0	1	0	0	1
269	AYACUCHO	M	SAN_JUAN_DE_OCROS	46.0159	1	1	1	0	1	3	1	1	M	43	0	1	0	0	0	0.25	1	1	0	0	1	1.25	0	1	1	1	1
270	AYACUCHO	M	VILCASHUAMAN	70.8848	0	0	1	0	1	8	0	1	R	29	0	1	0	0	1	0.5	1	1	0	0	1	4	0	0	0	1	1
271	APURIMAC	H	CHINCHEROS	40.0335	0	0	1	0	1	2	1	1	M	75	0	0	0	0	0	0.25	0	0	0	0	0	0	0	0	0	1	0
272	CUSCO	M	CHINCHAYPUCYO	27.5169	0	0	0	0	0	4	0	0	M	65	0	0	0	0	0	0.25	0	0	0	0	0	0	0	1	1	0	1
273	APURIMAC	M	ANTABAMBA	77.4296	0	0	0	0	0	13	0	0	R	55	0	1	1	1	0	0.25	1	1	0	0	0	0	0	1	1	0	0
274	APURIMAC	H	CHINCHEROS	40.0335	0	0	1	0	1	2	1	1	R	47	0	1	1	0	1	0.25	1	1	0	0	0	0.333333	1	1	0	1	1
275	APURIMAC	M	CHALHUANCA	84.784	0	0	0	0	0	12	0	0	R	38	1	1	1	0	1	0.25	1	0	0	0	0	1	0	0	0	1	1
276	APURIMAC	H	ANTABAMBA	75.6956	0	1	1	0	1	24	0	1	M	64	0	1	1	0	0	0.25	1	0	0	0	0	0	0	1	1	1	1
277	CUSCO	M	HUANOQUITE	48.8896	0	0	0	0	0	6	0	0	M	42	0	0	0	0	1	0.25	1	1	0	0	0	0.5	1	0	1	0	0
278	AYACUCHO	H	CHILCAS	37.409	1	1	1	0	0	4	1	1	M	NA	1	0	0	0	0	0	0	0	0	0	0	0	0	0	0	1	0
279	AYACUCHO	H	CONCEPCION	69.2734	1	1	1	0	0	2	1	1	R	41	0	1	1	0	1	2	1	1	0	0	0	0	1	1	0	1	0
280	CUSCO	H	LIMATAMBO	3.13465	1	0	0	0	0	8	1	1	M	53	0	1	1	0	0	0.25	1	1	0	0	0	0	1	1	0	1	1
281	AYACUCHO	H	SAN_MIGUEL	40.1998	1	1	1	0	0	2	1	1	R	36	0	0	0	0	1	0.25	1	1	0	0	1	3	0	1	0	1	0
282	CUSCO	M	HUANOQUITE	48.8896	0	0	1	0	0	4	0	0	M	30	0	0	0	0	1	0.25	1	1	0	0	0	2	1	1	1	1	0
283	APURIMAC	H	ANTABAMBA	75.6956	0	0	1	0	1	20	0	1	M	60	0	1	1	0	0	0.25	1	1	0	0	0	0	1	1	1	0	1
284	CUSCO	M	MOLLEPATA	21.6532	0	1	0	0	0	10	0	1	M	44	0	0	0	0	0	2	0	1	0	0	0	0.2	0	1	1	1	1
285	APURIMAC	H	COCHARCAS	37.7575	0	1	1	1	1	19	1	1	M	50	1	1	1	0	0	0.25	1	1	0	0	0	0	0	1	1	1	0
286	APURIMAC	M	COTARUSI	106.451	0	0	1	0	1	20	0	0	M	50	1	1	1	0	0	1	1	1	0	0	0	0	1	1	1	1	0
287	CUSCO	H	MOLLEPATA	21.6532	0	1	0	0	0	34	1	0	M	72	0	0	0	0	0	2	0	1	0	0	0	0	0	1	1	1	1
288	APURIMAC	M	SAN_JUAN_DE_CHACÑA	58.2638	0	0	0	0	0	10	1	1	M	55	0	0	0	0	0	0.25	0	0	0	0	0	0	0	0	0	1	0
289	APURIMAC	M	SAN_JUAN_DE_CHACÑA	58.2638	0	1	0	0	0	9	1	1	M	50	0	0	0	0	0	0.25	1	1	0	0	1	0	0	0	1	1	1
290	APURIMAC	M	CHALHUANCA	84.784	0	0	0	0	0	17	0	1	R	54	0	1	0	0	0	0.25	1	1	0	0	0	0	0	0	0	1	0
291	APURIMAC	M	HUANCARAMA	18.4106	1	0	1	0	1	5	0	1	R	52	0	0	0	0	1	0.25	1	1	0	0	1	0.2	0	0	0	0	1
292	APURIMAC	H	ANTABAMBA	77.4296	0	0	0	0	0	19	0	0	R	78	0	1	1	0	0	0.25	0	1	0	0	0	0	0	1	1	0	0
293	APURIMAC	M	COTARUSI	106.061	0	0	0	0	0	3	0	1	R	68	1	0	0	0	0	0.25	1	1	0	0	0	0	0	1	1	1	1
294	APURIMAC	H	COTARUSI	106.061	0	0	1	0	0	30	0	1	R	50	1	1	1	1	0	0.25	1	1	0	0	0	0	0	1	1	1	1
295	APURIMAC	M	COCHARCAS	37.7575	0	0	1	0	1	9	1	1	R	44	0	1	0	0	1	0.5	0	1	0	0	0	0.6	0	1	0	1	1
296	AYACUCHO	M	SAN_MIGUEL	39.5285	1	1	1	1	1	26	1	1	R	36	0	1	1	0	1	0.25	1	1	0	0	0	1	0	1	0	1	0
297	APURIMAC	H	ANTABAMBA	75.6956	0	0	0	0	0	26	0	1	R	65	0	1	0	0	0	0.25	0	0	0	0	1	0	0	1	1	1	1
298	APURIMAC	H	CHALHUANCA	84.784	0	0	0	0	0	22	0	1	R	79	0	1	0	0	0	0.25	1	1	0	0	0	0	0	1	0	1	1
299	APURIMAC	M	SAN_JUAN_DE_CHACÑA	58.2638	0	0	0	0	0	12	1	1	R	62	0	0	0	0	0	0.25	1	0	0	0	0	0	0	0	0	1	0
300	APURIMAC	M	COTABAMBAS	76.425	0	0	0	0	0	3	0	1	M	42	0	0	0	0	1	0.5	1	1	0	0	0	1	0	1	0	0	0
301	CUSCO	M	HUANOQUITE	54.1262	0	0	1	0	1	4	0	0	M	44	0	0	0	0	1	0.25	1	1	0	0	0	0.5	0	1	0	0	0
302	APURIMAC	H	TAMBURCO	7.6185	1	1	1	0	1	20	1	1	R	64	0	1	0	0	0	1	1	1	0	0	0	0	0	0	1	1	1
303	APURIMAC	M	HUANCARAMA	26.0285	1	0	1	0	1	10	1	1	R	29	0	1	0	0	1	0.25	1	1	0	0	1	2	0	1	0	1	1
304	CUSCO	M	MOLLEPATA	12.9919	1	1	1	1	1	10	1	1	M	51	0	1	1	0	0	1	1	1	0	0	1	0	1	1	1	1	1
305	AYACUCHO	H	SAN_MIGUEL	40.1998	0	1	1	1	0	3	1	1	R	74	0	0	0	0	1	0.25	1	1	0	0	0	0	0	1	0	1	0
306	APURIMAC	H	TAMBURCO	7.6185	1	1	1	0	1	4	0	0	R	56	1	1	0	0	1	0.25	1	1	0	0	0	0	0	1	0	1	1
307	AYACUCHO	H	LUIS_CARRANZA	43.3076	1	0	1	0	0	3	1	1	R	46	0	0	0	0	1	0.25	1	1	0	0	0	3	0	1	1	1	0
308	APURIMAC	M	TAMBURCO	5.34422	0	1	1	0	1	28	0	0	R	70	0	0	0	0	0	0.25	0	0	0	0	0	0	0	0	1	1	1
309	APURIMAC	M	COCHARCAS	37.7575	0	0	1	0	1	8	1	1	M	66	0	0	0	0	1	0.25	1	1	0	0	0	0	0	1	0	1	1
310	APURIMAC	M	COTARUSI	106.061	0	0	1	0	1	13	0	1	R	52	0	1	0	0	0	0.25	0	0	0	0	0	0.125	0	1	0	0	1
311	AYACUCHO	M	SAN_MIGUEL	39.5285	1	1	1	0	1	7	1	1	M	44	0	0	0	0	1	0.25	1	0	0	0	0	0.333333	1	1	0	1	0
312	CUSCO	M	HUANOQUITE	48.8896	0	0	0	0	0	7	0	0	R	27	0	0	0	0	1	0.25	0	1	1	0	0	2	0	0	1	1	0
313	APURIMAC	M	ANTABAMBA	75.6956	0	0	0	0	0	11	0	0	R	37	0	0	0	0	1	1	0	1	0	0	1	0.666667	0	1	1	0	1
314	AYACUCHO	M	SAN_JUAN_DE_OCROS	46.0159	0	1	1	0	1	4	1	1	M	32	0	1	0	0	1	0.25	0	1	0	0	1	1	0	1	1	1	1
315	APURIMAC	M	KAQUIABAMBA	39.6288	0	1	1	1	0	12	1	0	M	49	0	0	0	0	0	1	1	1	0	0	0	0	0	1	0	1	1
316	APURÍMAC	M	ANDARAPA	38.2579	1	0	1	0	1	4	1	1	R	NA	1	0	0	0	0	0	0	0	0	0	0	0	0	0	0	1	0
317	APURIMAC	M	KAQUIABAMBA	39.6288	0	0	0	1	0	3	1	0	R	57	0	1	0	0	0	0.25	1	1	0	0	0	0	0	0	0	1	1
318	AYACUCHO	M	CHILCAS	37.409	0	1	1	1	0	10	1	1	M	41	0	0	0	0	1	0.25	0	1	0	0	1	0	0	1	0	1	0
319	APURIMAC	H	SAN_JUAN_DE_CHACÑA	58.2638	0	1	1	1	1	5	1	1	M	50	0	1	0	0	1	0.25	1	1	0	0	0	0.4	0	1	1	1	1
320	APURIMAC	M	PACUCHA	13.3601	1	0	1	0	0	5	0	0	R	39	0	0	0	0	1	0.25	0	0	0	0	0	4	0	0	0	0	1
321	CUSCO	H	HUANOQUITE	54.1262	0	0	0	0	0	4	0	1	M	53	0	1	0	0	1	0.25	1	1	0	0	0	0.75	1	1	1	1	0
322	APURIMAC	M	ANTABAMBA	92.2608	0	0	0	0	0	18	0	0	R	63	0	0	0	0	0	5	0	0	0	0	0	0	1	0	1	1	0
323	APURIMAC	M	COTABAMBAS	76.425	0	0	0	0	0	2	0	0	M	37	1	1	1	0	0	0.25	1	1	0	0	0	0	0	0	1	0	0
324	APURIMAC	H	COYLLURQUI	67.4327	0	0	0	0	0	11	0	1	R	48	0	1	0	0	0	0.25	0	0	0	0	0	0	0	0	1	1	1
325	CUSCO	H	LIMATAMBO	3.13465	0	1	1	0	1	10	1	0	M	45	0	1	0	0	0	0.25	1	1	0	0	0	0	1	1	0	1	1
326	APURIMAC	M	ANCO_HUALLO	36.1688	1	0	1	0	1	2	1	1	M	56	0	1	0	0	0	0.25	1	1	0	0	0	0	0	1	0	1	1
327	APURIMAC	M	KAQUIABAMBA	39.6288	0	1	1	0	1	3	1	1	R	28	0	1	1	0	1	1	0	1	0	0	1	1	0	1	0	1	1
328	APURIMAC	M	ONGOY	63.0642	0	0	0	0	0	3	1	1	M	43	0	1	1	0	1	0.25	0	0	0	0	0	1	0	0	0	1	1
329	APURIMAC	M	RANRACAMCHA	30.1814	1	0	1	0	0	3	1	1	M	29	0	1	1	0	1	0.25	1	1	0	0	0	3	0	1	0	1	0
330	AYACUCHO	M	TAMBO	39.3337	0	1	1	1	0	3	1	1	R	52	0	0	0	0	1	0.25	1	1	0	0	1	3	0	1	1	1	0
331	APURIMAC	H	PACUCHA	13.3601	0	0	1	0	0	8	1	1	M	32	0	1	1	1	0	1	1	1	1	0	1	1	1	0	0	1	1
332	APURIMAC	H	ONGOY	63.0642	1	1	1	0	0	8	1	1	M	42	0	1	1	1	0	0.5	1	1	0	0	0	0.5	1	1	1	1	1
333	APURIMAC	H	COTABAMBAS	76.425	0	0	0	0	0	30	0	0	R	54	0	0	0	0	1	0.25	1	1	0	0	0	0.5	0	1	1	1	0
334	APURIMAC	H	RANRACAMCHA	28.7742	1	0	1	0	0	3	0	1	M	55	1	1	0	0	1	2	1	1	0	0	0	2	1	0	0	1	1
335	APURIMAC	M	PACUCHA	28.558	1	1	1	0	1	4	1	1	M	58	0	1	0	0	1	0.25	1	1	0	0	1	0.111111	0	1	0	1	1
336	APURIMAC	H	ANDARAPA	38.2579	1	0	1	0	1	3	1	1	M	61	0	0	0	0	0	0.25	0	0	0	0	1	0	0	0	0	1	0
337	APURIMAC	M	CHALHUANCA	84.784	0	1	0	0	0	8	0	0	R	30	0	1	1	0	0	2	1	1	0	0	0	2	0	1	1	1	1
338	APURIMAC	M	HUANCARAMA	18.4106	1	0	1	0	1	6	1	1	R	61	0	0	0	0	1	0.25	0	1	0	0	0	0	0	0	0	1	1
339	APURIMAC	H	CHALHUANCA	97.6457	0	0	1	0	1	22	1	1	R	36	1	1	0	0	0	1	1	1	0	0	0	4	0	1	0	1	1
340	APURIMAC	H	CHALHUANCA	97.6457	0	0	1	0	0	30	0	1	R	63	1	1	0	0	0	1	1	1	0	0	0	0	0	1	1	0	1
341	AYACUCHO	M	SAN_MIGUEL	40.1998	1	1	1	0	1	2	1	1	M	74	0	0	0	0	1	0.25	0	1	0	0	0	0	0	0	0	1	0
342	AYACUCHO	M	LUIS_CARRANZA	43.3076	0	0	1	0	0	5	1	1	M	51	0	0	0	0	0	0.25	1	1	0	0	0	0	0	1	1	1	0
343	APURIMAC	M	TAMBURCO	7.6185	1	1	1	0	0	3	1	0	R	50	1	0	0	0	0	0.25	0	1	0	0	0	0	0	1	0	1	1
344	AYACUCHO	H	SAN_JUAN_DE_OCROS	46.0159	1	1	1	1	1	8	1	1	M	57	1	1	0	0	0	0.25	1	1	0	0	0	0	1	1	1	1	1
345	APURIMAC	M	ANCO_HUALLO	36.1688	1	1	1	0	0	6	1	1	R	64	0	0	0	0	0	0.25	1	1	0	0	0	0	0	1	0	1	1
346	CUSCO	M	HUANOQUITE	54.1262	0	0	0	0	0	3	0	0	M	62	0	1	1	0	0	0.25	1	1	0	0	0	0	1	1	1	0	0
347	APURIMAC	H	COCHARCAS	44.2504	0	1	1	1	1	6	1	1	M	73	0	0	0	0	1	0.25	1	1	0	0	0	0	0	0	0	1	1
348	AYACUCHO	M	SAN_JUAN_DE_OCROS	46.0159	0	0	1	0	1	2	1	1	M	46	0	1	0	0	1	0.25	1	1	0	0	1	0.5	0	0	1	1	1
349	APURIMAC	M	RANRACAMCHA	30.1814	0	0	1	0	1	6	1	1	M	53	0	0	0	0	1	0.25	1	0	0	0	0	2	0	1	0	1	1
350	APURIMAC	H	COTABAMBAS	76.425	0	0	0	0	0	50	0	0	M	57	1	1	1	0	0	0.5	1	1	1	1	0	0	0	1	1	1	1
351	APURIMAC	H	TINTAY	55.1271	0	1	1	0	1	5	1	1	M	50	1	1	1	1	0	0.25	1	1	0	0	0	0.333333	0	0	0	1	1
352	APURIMAC	M	PACUCHA	28.558	1	1	1	0	0	4	1	0	M	40	0	0	0	0	0	0.25	1	1	0	0	0	0	0	0	0	1	1
353	APURIMAC	M	ONGOY	63.0642	1	0	1	1	1	4	1	1	M	58	0	1	0	0	1	0.25	0	1	0	0	1	0.25	0	1	1	1	1
354	APURIMAC	M	CHALHUANCA	84.784	0	1	1	0	1	21	0	1	R	40	0	1	1	0	0	0.5	1	0	0	0	0	1.5	0	1	1	1	0
355	APURIMAC	H	TAMBURCO	3.13468	1	0	1	0	1	10	1	1	M	50	1	1	1	0	0	2	1	1	0	0	0	0	1	1	0	1	1
356	CUSCO	H	MOLLEPATA	21.6532	0	1	0	0	0	30	1	1	R	78	0	0	0	0	1	2	0	1	0	0	0	0.1	0	1	1	1	1
357	APURIMAC	M	HUANCARAMA	26.0285	1	0	1	0	1	7	1	1	R	38	0	0	0	0	1	0.25	1	0	0	0	0	1.66667	0	1	0	1	1
358	APURIMAC	H	CHALHUANCA	84.784	0	0	1	0	1	43	0	1	R	55	0	1	1	1	0	1	1	1	0	1	0	0	0	1	1	1	1
359	APURIMAC	M	TAMBURCO	7.6185	1	1	1	0	1	16	1	1	R	53	1	1	0	0	0	0.25	1	1	0	0	0	0	0	0	0	1	1
360	APURIMAC	H	PICHIRHUA	39.8013	0	1	1	0	1	3	1	1	R	66	1	1	1	1	0	0.25	1	1	1	0	0	0	0	1	1	1	0
361	AYACUCHO	M	SAN_MIGUEL	36.8414	1	1	1	1	1	4	0	0	M	55	0	0	0	0	0	0.25	1	1	0	0	0	0	0	1	0	1	0
362	APURIMAC	H	ANTABAMBA	75.6956	0	0	0	0	0	17	0	1	R	62	0	0	0	0	0	1	0	0	0	0	0	0.6	0	1	1	1	1
363	AYACUCHO	H	TAMBO	39.3337	1	1	0	1	0	4	0	1	M	68	0	0	0	0	1	0.25	0	1	0	0	0	0	0	1	0	1	1
364	AYACUCHO	H	CONCEPCION	69.2734	0	1	1	0	0	23	1	1	M	81	0	0	0	0	1	0.25	1	1	0	0	0	0	0	0	0	1	0
365	CUSCO	H	MOLLEPATA	21.6532	1	1	1	1	1	20	1	1	M	49	0	1	0	0	0	2	1	1	0	0	0	0	1	1	1	1	0
366	APURIMAC	M	HUANCARAMA	26.0285	0	0	0	0	0	7	1	1	R	70	0	0	0	0	1	0.25	0	0	0	0	0	0	0	0	0	1	0
367	APURIMAC	H	PICHIRHUA	39.8013	0	0	1	0	1	3	1	1	M	60	0	1	0	0	0	0.25	0	0	0	0	0	0	1	0	0	1	1
368	APURIMAC	M	SAN_JUAN_DE_CHACÑA	58.2638	0	0	1	1	1	3	1	1	R	57	0	1	1	0	0	0.25	1	0	0	0	0	0	0	1	0	1	0
369	APURIMAC	M	HUANCARAMA	26.0285	0	0	0	0	0	4	1	1	R	82	0	0	0	0	0	0.25	0	0	0	0	0	0	0	0	0	1	1
370	APURIMAC	M	HUANCARAMA	26.0285	1	0	1	0	1	5	1	1	M	50	1	0	0	0	0	0.25	1	1	0	0	1	0	0	0	0	1	1
371	APURIMAC	H	TINTAY	56.7379	1	1	1	1	1	23	1	1	R	48	1	1	1	0	0	2	1	1	0	0	0	1	0	1	1	1	1
372	APURIMAC	M	PICHIRHUA	39.8013	0	0	0	0	0	4	1	1	M	75	0	0	0	0	1	0.5	0	1	0	0	0	0	0	0	0	1	0
373	APURIMAC	H	ANTABAMBA	77.4296	0	0	0	0	0	12	0	0	M	40	0	1	1	0	0	0.25	1	1	0	0	0	1	0	1	1	1	1
374	APURIMAC	M	PACUCHA	28.558	0	1	1	0	1	2	1	1	M	44	0	1	0	0	1	0.25	0	1	0	0	0	0	0	0	0	1	1
375	CUSCO	M	CHINCHAYPUCYO	27.5169	0	0	0	0	0	3	0	1	R	47	0	0	0	0	1	0.25	1	1	0	0	1	1.5	0	0	0	0	0
376	AYACUCHO	M	LUIS_CARRANZA	43.3076	0	0	1	0	0	5	1	1	M	72	0	0	0	0	1	1	1	1	0	0	0	0	0	0	0	1	0
377	APURIMAC	H	COYLLURQUI	67.4327	0	0	1	0	0	2	0	0	R	62	1	1	1	1	0	1	1	1	0	0	0	0	1	1	1	0	1
378	APURIMAC	M	CHALHUANCA	97.6457	0	0	1	0	1	61	0	1	M	57	0	1	1	1	0	0.5	1	1	0	0	0	0	0	1	1	1	1
379	AYACUCHO	M	VILCASHUAMAN	70.8848	0	0	0	0	0	4	0	1	M	47	0	1	0	0	0	0.25	1	1	0	0	0	0	0	1	1	1	1
380	APURIMAC	M	COTABAMBAS	76.425	0	0	0	0	0	10	0	0	R	82	0	1	0	0	1	0.25	1	1	0	0	0	0	0	0	0	0	1
381	AYACUCHO	H	CHILCAS	37.409	0	1	1	0	1	8	1	1	M	48	1	1	1	0	1	2	1	1	0	0	0	2	1	1	1	1	1
382	APURIMAC	M	PACUCHA	28.558	1	1	1	0	1	5	1	1	M	57	0	0	0	0	0	0.25	0	0	0	0	1	0	0	0	0	1	1
383	APURIMAC	H	ANCO_HUALLO	36.1688	0	0	1	0	1	14	1	1	M	42	0	0	0	0	0	0.25	1	1	0	0	0	0.5	0	1	0	1	1
384	CUSCO	H	MOLLEPATA	12.9919	0	1	1	1	1	11	1	1	M	56	0	1	1	0	0	1	1	1	0	0	0	0	0	1	1	1	1
385	APURIMAC	H	TINTAY	56.7379	0	0	0	0	0	7	1	0	R	68	0	1	0	0	0	0.25	1	1	0	0	0	0	0	0	0	1	0
386	APURIMAC	M	CHALHUANCA	97.6457	0	0	1	0	1	11	0	1	R	34	1	1	1	1	0	1	1	1	0	0	0	2	0	1	1	0	1
387	APURIMAC	M	CHALHUANCA	97.6457	0	0	0	0	1	16	0	1	R	45	0	1	0	0	0	1	1	1	0	0	0	0.6	0	1	1	0	1
388	APURIMAC	H	KAQUIABAMBA	39.6288	1	1	1	0	1	2	1	1	R	48	0	1	0	0	0	1	1	1	0	0	0	0	0	1	1	1	1
389	APURIMAC	H	COYLLURQUI	67.4327	0	0	1	0	0	5	0	1	R	48	1	0	0	0	0	0.25	1	1	0	0	1	0	0	1	1	1	1
390	APURIMAC	M	COTABAMBAS	76.425	0	0	0	0	0	4	0	0	R	54	0	1	0	0	1	0.25	0	1	0	0	0	1	0	1	1	0	0
391	CUSCO	M	HUANOQUITE	48.8896	0	0	1	0	1	7	0	1	M	34	0	0	0	0	0	0.25	1	1	0	0	0	0	0	1	0	0	0
392	AYACUCHO	M	CONCEPCION	69.2734	0	1	1	0	1	12	1	1	M	59	0	1	0	0	0	0.25	1	1	0	0	0	0	0	1	1	1	1
393	CUSCO	M	LIMATAMBO	3.13465	0	0	1	0	1	4	1	1	R	48	0	1	0	0	1	0.5	1	1	0	0	0	1	0	1	0	1	1
394	AYACUCHO	M	SAN_MIGUEL	39.5285	1	1	1	0	1	10	1	1	M	55	0	1	0	0	0	0.25	0	1	0	0	1	0	1	1	1	1	0
395	APURIMAC	M	TAMBURCO	3.13468	0	0	1	0	1	9	0	0	M	50	0	1	0	0	0	0.25	1	1	0	0	0	0	0	0	0	0	1
396	CUSCO	H	HUANOQUITE	54.1262	0	0	1	0	1	6	0	1	R	55	0	1	1	0	0	2	1	1	0	0	0	0.5	1	1	1	1	1
397	CUSCO	M	MOLLEPATA	12.9919	0	1	0	0	0	7	1	1	R	50	0	0	0	0	0	0.25	0	1	0	0	1	0	0	0	0	1	1
398	APURIMAC	M	ANTABAMBA	75.6956	0	0	0	0	0	23	0	1	R	43	1	1	0	0	1	0.25	1	1	0	0	0	0.2	0	1	1	1	1
399	AYACUCHO	M	TAMBO	39.3337	1	1	1	1	0	6	1	1	M	41	0	1	1	0	1	0.25	0	0	0	0	0	3	0	1	0	1	0
400	AYACUCHO	H	CONCEPCION	69.2734	0	1	1	0	1	6	1	1	R	45	1	1	1	0	1	0.25	0	1	0	0	1	0	0	1	0	1	0
