# Supplementary material for: Quantifying the burden of vampire bat rabies in Peruvian livestock
Source: PLoS Negl Trop Dis. 2017 Dec 21;11(12):e0006105. doi: 10.1371/journal.pntd.0006105 (PMC5739383; doi:10.1371/journal.pntd.0006105)
Supplement: S2 Table — (XLSX) [file pntd.0006105.s002.xlsx]

## Sheet: Vaccination
Variable tested	Question in the survey, information taken and calculation performed	Type of variable coded for in the regression analysis or the burden estimation
Logistics
Distance to SENASA office	GPS position of the community and calculation of least-cost path distance to SENASA office in R	Number
Community ID	What is the name of your community?	Community ID as random effect
Elevation	Elevation recorded with GPS device	Number
Farm coordinates	Latitude and Longitude coordinates recorded with GPS devise	Both coordinates as random effects
Disease knowledge and perception of risk
Knowledge of disease X (Rabies/Clostridiosis/FMD /Brucellosis/Tuberculosis/Swine vesicular disease)	Do you know the disease X?	Binomial (Yes,No)
Perception that disease X is present in the community (Rabies/Clostridiosis/FMD /Brucellosis/Tuberculosis/Swine vesicular disease)	Has there been an outbreak of this disease in animals of your community? If so, when was the last time?	Binomial (Yes, No) Number of years since last outbreak
Knowledge of a veterinarian	Do you know a veterinarian? If yes, what is their name?	Binomial (Yes, No)
Knowledge of SENASA	Do you know SENASA? If yes, When was the last time they came to your community and what for?	Binomial (Yes, No)
SENASA attends a visit	What happens if you report a case to SENASA. Recorded whether the respondent mentioned attending the report and visiting ('Yes') or not ('No').	Binomial (Yes, No)
Rabies clinical signs in livestock		Binomial (Yes, No) Number of years since last outbreak
VBR symptoms on farmer's cattle in the last year	An animal walks slowly, has problems with its posterior legs and dies in a couple of days. Do you suspect you know what happened? If the answer is 'yes': next question
	What happened to the animal ? If the respondent mentiones 'rabies' next question:
	Have you seen this in your cattle? If the answer is 'yes', next question:
	When was the last time this happened in your cattle?
Socio economic variables
Gender	What gender are you?	Binomial (Male, Female)
Age	How old are you?	Number
Number of cows	How many adult cows do you currently have?	Number
Socio Economic Status (SES) variable 1	First Principal component of PCA analysis summarising 13 questions including: secondary professional activity, primary education, high-school education, university, public financial help, TV, cellphone, motorcycle, car, land of more than 1 hectare, land renting, participation on farmer association, dependency ratio (ratio between working-age household members (age 15-64) to dependent members (und…	Number
Socio Economic Status (SES) variable 2	Second Principal component of PCA analysis summarising the above 13 questions	Number
Price of cattle	What was the last price you sold a adult female, and adult male and a juvenile cattle for?	Number
Perception and use of the vaccine
Vaccination of animals for different diseases (taken rabies as an example here)	Against what disease do you vaccinate your animals ? If mention 'rabies' next question:	Binomial (Yes, No)
	Which species and age classes did you vaccinate last year?
Vaccine price	How much did you pay for the rabies vaccine?	Number
Vaccine efficiency	Do you think that the vaccine works poorly, medium or well ? (no respondent answered 'poorly')	Binomial (medium, well)
